# Supplementary material for: Search for Synergistic Drug Combinations to Treat Chronic Lymphocytic Leukemia
Source: Cells. 2022 Nov 18;11(22):3671. doi: 10.3390/cells11223671 (PMC9688317; doi:10.3390/cells11223671)
Supplement: Supplementary file 1 [file cells-11-03671-s001.zip]

Archive with 2 entries (2 files):
- cells-1971371-Sensitizers_genetic_screen.xlsx
- cells-1971371-supplementary.pdf
