# Supplementary material for: Search for Synergistic Drug Combinations to Treat Chronic Lymphocytic Leukemia
Source: Cells. 2022 Nov 18;11(22):3671. doi: 10.3390/cells11223671 (PMC9688317; doi:10.3390/cells11223671)
Supplement: Supplementary file 1 [file cells-11-03671-s001.zip › cells-1971371-Sensitizers_genetic_screen.xlsx]

## Sheet: LFC_top_hits
Table S3. List of sensitizers obtained from the genetic screen
Down_gene	LFC	p.adj.val
C13ORF15	-6.84919	1.41518e-07
TEC	-6.53898	2.89082e-07
CEBPB	-6.49701	3.18415e-07
FMO3	-6.45183	3.53322e-07
KLF10	-6.45125	3.53794e-07
ASMT	-6.41404	3.85442e-07
HMBS	-6.40986	3.89174e-07
NMI	-6.40986	3.89174e-07
CAPN3	-6.40986	3.89174e-07
DNMT3L	-6.38771	4.09532e-07
CD96	-6.37928	4.17562e-07
TNFAIP3	-6.37928	4.17562e-07
CPSF1	-6.34709	4.49683e-07
PTH2R	-6.34709	4.49683e-07
SF1	-6.33731	4.59933e-07
EBP	-6.31713	4.81803e-07
NFATC1	-6.31713	4.81803e-07
MYL4	-6.30512	4.95312e-07
CTPS	-6.27516	5.30691e-07
EIF2B5	-6.27516	5.30691e-07
SERPINB9	-6.26277	5.46043e-07
CCNH	-6.24713	5.66071e-07
FGFR4	-6.24713	5.66071e-07
IGFBP3	-6.2208	6.0145e-07
PODXL	-6.2208	6.0145e-07
TNFRSF13C	-6.19598	6.3683e-07
SLC22A7	-6.19598	6.3683e-07
MTHFD1L	-6.19598	6.3683e-07
SLC25A20	-6.19598	6.3683e-07
MTMR1	-6.19598	6.3683e-07
DAO	-6.1725	6.72209e-07
DAZL	-6.1725	6.72209e-07
UBE2E1	-6.171	6.74524e-07
BFAR	-6.171	6.74524e-07
CCNK	-6.171	6.74524e-07
DNM2	-6.16357	6.86167e-07
DLX6	-6.15576	6.98614e-07
PRB1	-6.1508	7.06644e-07
CD1A	-6.15022	7.07589e-07
NTF3	-6.14162	7.2174e-07
ID3	-6.13149	7.38764e-07
LOC654264	-6.12903	7.42968e-07
RPTOR	-6.12903	7.42968e-07
ATG4A	-6.12903	7.42968e-07
PCYT1A	-6.12903	7.42968e-07
PSCD4	-6.12903	7.42968e-07
ADRBK2	-6.12903	7.42968e-07
EIF4E	-6.11301	7.70884e-07
NR2C2	-6.11301	7.70884e-07
ATM	-6.10883	7.78347e-07
STAT2	-6.10883	7.78347e-07
SIGMAR1	-6.10883	7.78347e-07
MDC1	-6.10883	7.78347e-07
FGF12	-6.09528	8.03005e-07
CYP2A13	-6.09528	8.03005e-07
PRDX3	-6.09528	8.03005e-07
ABCC2	-6.09528	8.03005e-07
HTR1B	-6.08952	8.13727e-07
SSTR3	-6.08952	8.13727e-07
MVK	-6.08952	8.13727e-07
GNAI3	-6.08483	8.22572e-07
CYP3A4	-6.08483	8.22572e-07
ATF1	-6.07825	8.35125e-07
RASA1	-6.07825	8.35125e-07
KCNK1	-6.07825	8.35125e-07
BMP15	-6.07559	8.4025e-07
GORASP1	-6.07409	8.43155e-07
HIP1R	-6.07104	8.49106e-07
NOS2A	-6.07104	8.49106e-07
MAN2B2	-6.06186	8.67245e-07
AZIN1	-6.06186	8.67245e-07
CSTF2T	-6.06186	8.67245e-07
ENPP2	-6.06186	8.67245e-07
WNT3A	-6.05767	8.75641e-07
RAP2B	-6.05767	8.75641e-07
CNPY4	-6.05331	8.84486e-07
NSF	-6.04606	8.99365e-07
NDEL1	-6.04471	9.02175e-07
ADH1C	-6.03628	9.19865e-07
XRCC2	-6.03628	9.19865e-07
T	-6.03628	9.19865e-07
MADCAM1	-6.03082	9.31485e-07
CBS	-6.03082	9.31485e-07
WNT5B	-6.03082	9.31485e-07
HPRT1	-6.01989	9.55245e-07
CD3EAP	-6.01989	9.55245e-07
ACAT2	-6.01989	9.55245e-07
GLP1R	-6.01989	9.55245e-07
CTBP1	-6.01989	9.55245e-07
CYC1	-6.0161	9.63606e-07
NQO1	-6.0161	9.63606e-07
RIPK1	-6.0161	9.63606e-07
EGLN1	-6.0161	9.63606e-07
DTX2	-6.00538	9.87696e-07
PSMB3	-6.00409	9.90624e-07
SSTR5	-6.00409	9.90624e-07
FYN	-6.00409	9.90624e-07
CD5	-6.00186	9.95726e-07
DHRS4	-6.00186	9.95726e-07
DYRK1A	-5.9964	1.00831e-06
SLC6A3	-5.9964	1.00831e-06
ADORA2B	-5.99491	1.01179e-06
FBXW2	-5.98885	1.026e-06
HYAL2	-5.98885	1.026e-06
MAML1	-5.98807	1.02785e-06
PTGS1	-5.98807	1.02785e-06
OCIAD1	-5.98807	1.02785e-06
DEDD2	-5.97471	1.05997e-06
VSIG4	-5.97471	1.05997e-06
GRIK4	-5.97471	1.05997e-06
CITED1	-5.97413	1.06138e-06
APOBEC1	-5.97413	1.06138e-06
PSMD1	-5.97413	1.06138e-06
ANKRD1	-5.97413	1.06138e-06
IDI2	-5.96174	1.09209e-06
ISLR	-5.96174	1.09209e-06
ATG3	-5.96174	1.09209e-06
UBTF	-5.96174	1.09209e-06
CSF1R	-5.95989	1.09676e-06
HNRPK	-5.95989	1.09676e-06
MAPKAPK3	-5.95989	1.09676e-06
ACIN1	-5.95989	1.09676e-06
DLST	-5.95989	1.09676e-06
PARP2	-5.95989	1.09676e-06
MTMR6	-5.9554	1.10815e-06
PDZK1	-5.95294	1.11445e-06
PPCDC	-5.95294	1.11445e-06
ADORA2A	-5.94915	1.12421e-06
ITM2B	-5.94915	1.12421e-06
AKAP13	-5.94915	1.12421e-06
IDUA	-5.9461	1.13214e-06
PARD3	-5.9461	1.13214e-06
CSTF2	-5.9461	1.13214e-06
ARSD	-5.93692	1.15633e-06
C1S	-5.93692	1.15633e-06
NR4A1	-5.93274	1.16752e-06
ORC2L	-5.93274	1.16752e-06
ACCN2	-5.93274	1.16752e-06
HS3ST5	-5.93274	1.16752e-06
NT5C2	-5.92974	1.1756e-06
FN1	-5.92796	1.18042e-06
CD2AP	-5.92502	1.18845e-06
SNIP1	-5.92502	1.18845e-06
WNT2	-5.92502	1.18845e-06
IL22RA2	-5.92491	1.18875e-06
DEFA1	-5.92298	1.19406e-06
CPS1	-5.91977	1.2029e-06
FBXW7	-5.91977	1.2029e-06
SPRED1	-5.91977	1.2029e-06
ARHGEF2	-5.91919	1.20451e-06
CAPN5	-5.91344	1.22057e-06
EGR2	-5.91344	1.22057e-06
DDX50	-5.91344	1.22057e-06
GBP2	-5.91344	1.22057e-06
DBC1	-5.90718	1.23828e-06
PMAIP1	-5.90718	1.23828e-06
ITGB5	-5.90718	1.23828e-06
TRIM28	-5.90718	1.23828e-06
BUB1	-5.90718	1.23828e-06
PRNP	-5.90216	1.25269e-06
CLEC10A	-5.90014	1.25852e-06
COL4A4	-5.89495	1.27366e-06
PGA3	-5.89495	1.27366e-06
CDC45L	-5.89495	1.27366e-06
COL6A3	-5.89495	1.27366e-06
MMP7	-5.89116	1.28481e-06
GOPC	-5.88828	1.29337e-06
TRAF4	-5.88826	1.29343e-06
FABP7	-5.88305	1.30904e-06
SKI	-5.88305	1.30904e-06
DHDDS	-5.88305	1.30904e-06
ATF5	-5.88305	1.30904e-06
ALK	-5.88305	1.30904e-06
DDIT4	-5.88305	1.30904e-06
SIPA1	-5.88305	1.30904e-06
CDKN2A	-5.88044	1.31693e-06
SCNN1B	-5.88044	1.31693e-06
FLT3LG	-5.87722	1.32673e-06
HSP90B1	-5.87147	1.34442e-06
CETP	-5.87147	1.34442e-06
TNNT2	-5.87147	1.34442e-06
AK5	-5.87147	1.34442e-06
ENO1	-5.87147	1.34442e-06
ADCY6	-5.87147	1.34442e-06
CALM3	-5.86997	1.34905e-06
ATP2B3	-5.86997	1.34905e-06
TRIB3	-5.86997	1.34905e-06
ABCB11	-5.86997	1.34905e-06
GOLGA2	-5.86997	1.34905e-06
PFKFB4	-5.86997	1.34905e-06
PRPF40B	-5.86997	1.34905e-06
APP	-5.86997	1.34905e-06
INHA	-5.86862	1.35326e-06
ENO2	-5.86018	1.3798e-06
CKB	-5.86018	1.3798e-06
LPA	-5.86018	1.3798e-06
C6	-5.86018	1.3798e-06
MXI1	-5.86018	1.3798e-06
SLC16A3	-5.85975	1.38117e-06
GLUL	-5.85975	1.38117e-06
HSPA5	-5.85774	1.38759e-06
FOXA2	-5.84977	1.41329e-06
GPX5	-5.84919	1.41518e-06
F11R	-5.84919	1.41518e-06
CYP2R1	-5.84919	1.41518e-06
PDGFRA	-5.84919	1.41518e-06
BNIP3	-5.84731	1.42132e-06
POLQ	-5.84001	1.44541e-06
PRKX	-5.84001	1.44541e-06
CENTA1	-5.84001	1.44541e-06
CDX2	-5.83847	1.45056e-06
FSCN1	-5.83847	1.45056e-06
FHIT	-5.83847	1.45056e-06
SMARCD1	-5.83847	1.45056e-06
PER2	-5.83583	1.4594e-06
TEAD2	-5.83583	1.4594e-06
FASN	-5.83046	1.47753e-06
PMVK	-5.83046	1.47753e-06
SIRPA	-5.83046	1.47753e-06
APOA2	-5.82835	1.48476e-06
G3BP2	-5.828	1.48594e-06
WNT11	-5.828	1.48594e-06
BNIP2	-5.828	1.48594e-06
RHOA	-5.828	1.48594e-06
HAND1	-5.828	1.48594e-06
LPO	-5.828	1.48594e-06
XRCC1	-5.828	1.48594e-06
DCLRE1A	-5.828	1.48594e-06
NFATC2	-5.828	1.48594e-06
MAP3K2	-5.82577	1.49359e-06
CSF2RB	-5.82112	1.50965e-06
SERPIND1	-5.81778	1.52132e-06
ULK1	-5.81778	1.52132e-06
ALPI	-5.81778	1.52132e-06
PCSK1	-5.81778	1.52132e-06
PELI3	-5.81778	1.52132e-06
ITPK1	-5.81778	1.52132e-06
CAV1	-5.81744	1.5225e-06
GREB1	-5.81719	1.52339e-06
CHRNA2	-5.81613	1.52713e-06
SRM	-5.81494	1.53131e-06
CHEK2	-5.81198	1.54177e-06
ERG	-5.8078	1.55669e-06
G0S2	-5.8078	1.55669e-06
CRK	-5.80659	1.56104e-06
EPHX1	-5.80534	1.56554e-06
DUSP10	-5.80534	1.56554e-06
HCST	-5.80525	1.56586e-06
PIAS3	-5.80335	1.57273e-06
MAP3K9	-5.80303	1.57389e-06
ITGAE	-5.80303	1.57389e-06
STX8	-5.80303	1.57389e-06
COQ7	-5.80303	1.57389e-06
B3GALT1	-5.80303	1.57389e-06
NDUFA5	-5.80303	1.57389e-06
MAPK12	-5.80303	1.57389e-06
MYH3	-5.80289	1.57438e-06
CHAT	-5.79862	1.58995e-06
ROCK1	-5.79862	1.58995e-06
WAS	-5.79804	1.59207e-06
SNAP29	-5.79804	1.59207e-06
GLI3	-5.79804	1.59207e-06
CALB1	-5.79086	1.61861e-06
IMPA1	-5.79086	1.61861e-06
CIT	-5.78849	1.62745e-06
LTBR	-5.78849	1.62745e-06
NFKBIL2	-5.78849	1.62745e-06
SLC11A1	-5.78849	1.62745e-06
HTR1A	-5.78565	1.63813e-06
IL6	-5.78565	1.63813e-06
SIRT1	-5.78565	1.63813e-06
PDHX	-5.78565	1.63813e-06
CYBB	-5.78117	1.65513e-06
SEMA4A	-5.77931	1.66222e-06
ACPP	-5.77931	1.66222e-06
DLGAP5	-5.77931	1.66222e-06
TCL1A	-5.77915	1.66283e-06
CD38	-5.77915	1.66283e-06
NPR2	-5.77915	1.66283e-06
PLA2G2A	-5.77915	1.66283e-06
CREB3	-5.77915	1.66283e-06
PTGS2	-5.77915	1.66283e-06
NTHL1	-5.77915	1.66283e-06
ITGAL	-5.77915	1.66283e-06
EIF5	-5.77722	1.67025e-06
STX18	-5.77722	1.67025e-06
PALB2	-5.77722	1.67025e-06
PSMB2	-5.77722	1.67025e-06
COX5B	-5.77306	1.68631e-06
QPRT	-5.77001	1.69821e-06
ST3GAL4	-5.77001	1.69821e-06
EXTL1	-5.77001	1.69821e-06
FGF20	-5.77001	1.69821e-06
GTF2A1	-5.77001	1.69821e-06
IL13RA1	-5.77001	1.69821e-06
RASGRF1	-5.77001	1.69821e-06
EPN1	-5.77001	1.69821e-06
ENG	-5.77001	1.69821e-06
IL28RA	-5.77001	1.69821e-06
HS3ST3A1	-5.76575	1.71496e-06
PIGX	-5.76105	1.73359e-06
CLDN11	-5.76105	1.73359e-06
POLR3G	-5.76105	1.73359e-06
GABARAPL2	-5.76105	1.73359e-06
CRYAB	-5.76083	1.73449e-06
PRC1	-5.75286	1.76661e-06
CELSR1	-5.75286	1.76661e-06
IL19	-5.75286	1.76661e-06
SULT1E1	-5.75286	1.76661e-06
NR4A3	-5.75228	1.76897e-06
PLA2G6	-5.75228	1.76897e-06
NRIP1	-5.75228	1.76897e-06
ARAP2	-5.75228	1.76897e-06
DRD2	-5.75228	1.76897e-06
FOXO4	-5.75011	1.77782e-06
PDE7B	-5.74503	1.79873e-06
FUT5	-5.74503	1.79873e-06
IGFBP6	-5.74503	1.79873e-06
RFK	-5.74503	1.79873e-06
PRMT6	-5.7441	1.8026e-06
PLOD1	-5.74368	1.80435e-06
BAG4	-5.7431	1.80676e-06
CACNA1S	-5.73735	1.83085e-06
DYRK1B	-5.73735	1.83085e-06
ATP4A	-5.73525	1.83973e-06
ENO1	-5.73525	1.83973e-06
HDAC11	-5.73525	1.83973e-06
MAPKAPK2	-5.73525	1.83973e-06
NDUFS4	-5.73525	1.83973e-06
TXNRD2	-5.73525	1.83973e-06
LOC654264	-5.73126	1.85669e-06
PRMT7	-5.72979	1.86297e-06
C4BPB	-5.72979	1.86297e-06
MGC5139	-5.72979	1.86297e-06
ABCB8	-5.72979	1.86297e-06
PLCD1	-5.72697	1.87511e-06
RRAD	-5.72697	1.87511e-06
NEU4	-5.72697	1.87511e-06
TBKBP1	-5.72697	1.87511e-06
IFT57	-5.72607	1.87903e-06
ITGA2B	-5.72493	1.88395e-06
CAMK2B	-5.72237	1.89509e-06
EDN1	-5.72237	1.89509e-06
PROZ	-5.72237	1.89509e-06
CHDH	-5.72217	1.89598e-06
CDC14A	-5.71886	1.91047e-06
PMS2L3	-5.71886	1.91049e-06
PPME1	-5.71886	1.91049e-06
ELOVL6	-5.71886	1.91049e-06
NR2E1	-5.7187	1.91115e-06
ISYNA1	-5.71507	1.92721e-06
UNC5B	-5.71507	1.92721e-06
KIT	-5.71287	1.93702e-06
DNAJC3	-5.71089	1.94587e-06
PARK2	-5.71089	1.94587e-06
MAPK13	-5.71089	1.94587e-06
NPEPPS	-5.71089	1.94587e-06
A4GNT	-5.71089	1.94587e-06
ENPP1	-5.70968	1.9513e-06
CYP27B1	-5.70789	1.95933e-06
DNAJB11	-5.70789	1.95933e-06
MSX1	-5.70789	1.95933e-06
RALB	-5.70696	1.96356e-06
UGT1A9	-5.70435	1.97539e-06
RPS6KA1	-5.70306	1.98125e-06
UBE2D2	-5.70306	1.98125e-06
CNR2	-5.70178	1.9871e-06
C1QL4	-5.6985	2.00217e-06
RPIA	-5.69537	2.01663e-06
CD180	-5.69537	2.01663e-06
HNRPK	-5.69537	2.01663e-06
CYP26A1	-5.69537	2.01663e-06
GUCA1B	-5.69388	2.02357e-06
IL25	-5.69388	2.02357e-06
HLA-DPA1	-5.69388	2.02357e-06
RAB11A	-5.69388	2.02357e-06
SSR4	-5.6897	2.04316e-06
POLE2	-5.68782	2.05201e-06
LPHN1	-5.68782	2.05201e-06
TAF4	-5.68704	2.05569e-06
AGXT2	-5.68704	2.05569e-06
HPSE2	-5.68704	2.05569e-06
TUBA4A	-5.68187	2.08031e-06
NDST3	-5.6804	2.08739e-06
HK1	-5.68031	2.08781e-06
AR	-5.68031	2.08781e-06
PLA2G4C	-5.68031	2.08781e-06
TNFRSF8	-5.68031	2.08781e-06
GABRD	-5.68031	2.08781e-06
NDUFB4	-5.68031	2.08781e-06
GRM5	-5.67864	2.09584e-06
DUSP4	-5.67856	2.09623e-06
FLOT2	-5.67368	2.11993e-06
PSMD4	-5.67368	2.11993e-06
GANC	-5.6731	2.12277e-06
DAPK2	-5.6731	2.12277e-06
FRAT2	-5.6731	2.12277e-06
IHH	-5.6677	2.1493e-06
SUMO3	-5.6677	2.1493e-06
FOSB	-5.66715	2.15205e-06
DNMT1	-5.66715	2.15205e-06
RNF25	-5.66715	2.15205e-06
BMP7	-5.66715	2.15205e-06
CRADD	-5.66715	2.15205e-06
NKX6-1	-5.66715	2.15205e-06
DIO2	-5.66715	2.15205e-06
ENDOG	-5.66715	2.15205e-06
CREB3L1	-5.66592	2.15815e-06
CST3	-5.66592	2.15815e-06
FABP5	-5.66592	2.15815e-06
MYBPC3	-5.66592	2.15815e-06
GPX7	-5.66592	2.15815e-06
SLC6A12	-5.66592	2.15815e-06
TGFBR1	-5.66592	2.15815e-06
HOXD1	-5.6602	2.18675e-06
SHH	-5.65912	2.1922e-06
ACCN5	-5.65886	2.19352e-06
CD28	-5.65886	2.19352e-06
MSH3	-5.65711	2.20237e-06
XBP1	-5.65711	2.20237e-06
PDE1B	-5.65437	2.21629e-06
DIO1	-5.65437	2.21629e-06
STX4	-5.65437	2.21629e-06
OLIG2	-5.65414	2.21747e-06
EXT1	-5.65191	2.2289e-06
SNX2	-5.65191	2.2289e-06
LMNB1	-5.65191	2.2289e-06
CDC2	-5.64677	2.25544e-06
CFB	-5.64507	2.26428e-06
CYP7B1	-5.64507	2.26428e-06
CHRNA3	-5.64507	2.26428e-06
NME2	-5.64507	2.26428e-06
IGFBP7	-5.64507	2.26428e-06
TP73	-5.64196	2.28053e-06
ADH1B	-5.64196	2.28053e-06
PSMB7	-5.64196	2.28053e-06
JAK2	-5.64196	2.28053e-06
SERPINF2	-5.64044	2.28856e-06
NTRK1	-5.63988	2.29149e-06
TPH1	-5.63971	2.29241e-06
GALNTL4	-5.63834	2.29966e-06
EPX	-5.63834	2.29966e-06
DYSF	-5.63834	2.29966e-06
CLDN19	-5.63759	2.30361e-06
DAD1	-5.63589	2.31265e-06
CCNB3	-5.63589	2.31265e-06
CTSS	-5.63171	2.33504e-06
CD36	-5.63171	2.33504e-06
CTSG	-5.63171	2.33504e-06
ACP2	-5.63171	2.33504e-06
IL12B	-5.63085	2.33967e-06
MYEF2	-5.6299	2.34477e-06
PON2	-5.62882	2.35061e-06
VCAN	-5.62693	2.36083e-06
DIABLO	-5.6268	2.36158e-06
GPR37	-5.6253	2.36972e-06
F10	-5.62517	2.37042e-06
CALM1	-5.62399	2.37689e-06
ACACB	-5.62253	2.38492e-06
SARS	-5.62195	2.38811e-06
ACSL4	-5.62195	2.38811e-06
PPP2R1A	-5.61874	2.4058e-06
FOXD3	-5.61874	2.4058e-06
SERPINE1	-5.61874	2.4058e-06
FXYD2	-5.61874	2.4058e-06
SKP2	-5.61874	2.4058e-06
GALNTL1	-5.61816	2.40901e-06
PAN2	-5.61816	2.40901e-06
INPP5E	-5.61816	2.40901e-06
CXCR1	-5.61816	2.40901e-06
ABCA9	-5.61816	2.40901e-06
IFNA14	-5.61241	2.44113e-06
PSEN1	-5.61241	2.44113e-06
C9	-5.61241	2.44113e-06
OXSM	-5.6124	2.44118e-06
PHF11	-5.6124	2.44118e-06
DGKH	-5.61063	2.45115e-06
PTGER4	-5.60886	2.46119e-06
TBK1	-5.60801	2.46601e-06
ARPC3	-5.6077	2.46772e-06
PDE4B	-5.60673	2.47325e-06
HSD17B7	-5.60673	2.47325e-06
IDH1	-5.60673	2.47325e-06
B3GALT6	-5.60673	2.47325e-06
ARSA	-5.60673	2.47325e-06
CD86	-5.60615	2.47656e-06
ENO1	-5.60615	2.47656e-06
PTK2	-5.60615	2.47656e-06
GRIK3	-5.60615	2.47656e-06
SCN4B	-5.60615	2.47656e-06
HMGB2	-5.60119	2.50501e-06
LHX2	-5.60113	2.50537e-06
GLB1	-5.60113	2.50537e-06
PIGH	-5.60113	2.50537e-06
KLF2	-5.60113	2.50537e-06
ME3	-5.60113	2.50537e-06
PTK2B	-5.59907	2.51728e-06
ACSL1	-5.59871	2.51936e-06
CFHR2	-5.59846	2.52078e-06
DLX1	-5.59697	2.52946e-06
WARS	-5.59559	2.53749e-06
CPEB1	-5.59559	2.53749e-06
CASP7	-5.59559	2.53749e-06
PRKAG2	-5.59392	2.54732e-06
C7ORF68	-5.59392	2.54732e-06
TUBA1A	-5.59392	2.54732e-06
CD226	-5.59392	2.54732e-06
ARHGEF1	-5.59392	2.54732e-06
LCAT	-5.59392	2.54732e-06
COQ2	-5.59392	2.54732e-06
FCER1A	-5.59317	2.55169e-06
WNT9A	-5.59285	2.55355e-06
PI4KB	-5.59285	2.55355e-06
RFC5	-5.59013	2.56961e-06
BIK	-5.59013	2.56961e-06
ADRB2	-5.59013	2.56961e-06
FGR	-5.59013	2.56961e-06
FGG	-5.59013	2.56961e-06
ADCY4	-5.58942	2.57385e-06
SNAP25	-5.58793	2.5827e-06
C1R	-5.58793	2.5827e-06
NAT2	-5.58477	2.60155e-06
RARA	-5.58474	2.60173e-06
WDR61	-5.58474	2.60173e-06
NDUFV1	-5.58474	2.60174e-06
GPR183	-5.58474	2.60174e-06
NFKBIL1	-5.58474	2.60174e-06
GATA6	-5.58474	2.60174e-06
APPBP2	-5.58202	2.61808e-06
FTO	-5.58202	2.61808e-06
GYPA	-5.58202	2.61808e-06
PRDX1	-5.58202	2.61808e-06
NR3C2	-5.57968	2.63223e-06
NPY	-5.57941	2.63386e-06
ATP6V1B1	-5.57941	2.63386e-06
GTF2H1	-5.57941	2.63386e-06
MNAT1	-5.57941	2.63386e-06
PLAU	-5.57619	2.65346e-06
DSP	-5.57619	2.65346e-06
SERPIND1	-5.57533	2.65873e-06
PPP3R2	-5.57414	2.66598e-06
GNAO1	-5.57258	2.67556e-06
ZFX	-5.57187	2.67999e-06
KDELR2	-5.57089	2.686e-06
SMN1	-5.57044	2.68884e-06
BCL2L14	-5.56894	2.6981e-06
BHMT2	-5.56894	2.6981e-06
ALPPL2	-5.56871	2.69954e-06
VAMP2	-5.56616	2.71546e-06
FOXL1	-5.56476	2.72422e-06
RPE	-5.5638	2.73022e-06
CAND1	-5.56328	2.73352e-06
FANCA	-5.56126	2.74628e-06
SLC6A13	-5.55915	2.7596e-06
AASS	-5.55915	2.7596e-06
RDH11	-5.55915	2.7596e-06
TRAF3IP2	-5.55915	2.7596e-06
PDE8A	-5.55872	2.76234e-06
CCL3L1	-5.5537	2.79446e-06
ASIP	-5.5537	2.79446e-06
CD48	-5.5537	2.79446e-06
PHKB	-5.5537	2.79446e-06
HP1BP3	-5.5537	2.79446e-06
ALLC	-5.55362	2.79497e-06
ABCC1	-5.55362	2.79497e-06
ASNS	-5.55362	2.79497e-06
GTF2A2	-5.54881	2.82613e-06
GGH	-5.54874	2.82658e-06
KCNJ2	-5.54874	2.82658e-06
TKT	-5.54874	2.82658e-06
EPHB4	-5.54874	2.82658e-06
GNAI2	-5.54874	2.82658e-06
HRB	-5.54816	2.83035e-06
CANT1	-5.54816	2.83035e-06
IFNAR2	-5.54715	2.83697e-06
FGF3	-5.54628	2.84264e-06
IFNAR1	-5.54628	2.84264e-06
LEP	-5.54471	2.85291e-06
SEMA4A	-5.54317	2.86308e-06
MTR	-5.54276	2.86573e-06
ARPC2	-5.54276	2.86573e-06
BCKDK	-5.54256	2.8671e-06
F8A1	-5.54073	2.87922e-06
SMUG1	-5.53926	2.88897e-06
PPP2R5D	-5.53898	2.89082e-06
BMP8A	-5.53876	2.89227e-06
HEY1	-5.53744	2.90111e-06
SLC1A3	-5.53744	2.90111e-06
SESN3	-5.53744	2.90111e-06
ALOX5AP	-5.53744	2.90111e-06
SMARCC2	-5.53744	2.90111e-06
CHRNB2	-5.53744	2.90111e-06
CARD14	-5.53538	2.91491e-06
PSMD13	-5.5348	2.9188e-06
NEUROG1	-5.53418	2.92294e-06
IRS4	-5.53418	2.92294e-06
PTAFR	-5.53323	2.92936e-06
SMARCE1	-5.53217	2.93649e-06
IL27RA	-5.53217	2.93649e-06
LEF1	-5.53217	2.93649e-06
WASF1	-5.53118	2.94322e-06
SYT2	-5.52943	2.95506e-06
AKR1C1	-5.52943	2.95506e-06
MAP3K10	-5.52943	2.95506e-06
TLR9	-5.52782	2.96604e-06
CS	-5.52697	2.97187e-06
ATP6V1A	-5.52474	2.98718e-06
POLD1	-5.52474	2.98718e-06
HLA-DRA	-5.52474	2.9872e-06
HOXC13	-5.52183	3.00725e-06
AXIN2	-5.52183	3.00725e-06
EIF4G2	-5.52183	3.00725e-06
FES	-5.52125	3.01127e-06
ADK	-5.52009	3.0193e-06
PGD	-5.52009	3.0193e-06
HIF1A	-5.51795	3.03422e-06
GTF2A1L	-5.51675	3.04263e-06
EBI3	-5.5155	3.05142e-06
FGF2	-5.51549	3.05148e-06
CACNA2D2	-5.51173	3.07801e-06
DUSP14	-5.51173	3.07801e-06
TTR	-5.51173	3.07801e-06
AGA	-5.51173	3.07801e-06
Luc	-5.51173	3.07801e-06
IGF2R	-5.51173	3.07801e-06
APOBEC4	-5.51173	3.07801e-06
APBA2	-5.51095	3.08354e-06
CAMK1	-5.51095	3.08354e-06
INHBA	-5.51095	3.08354e-06
ARG1	-5.50677	3.11339e-06
ARRB2	-5.50677	3.11339e-06
CASP3	-5.50645	3.11566e-06
E2F3	-5.50645	3.11566e-06
BHLHB3	-5.50645	3.11566e-06
IMPA2	-5.50517	3.12486e-06
LOC642505	-5.50476	3.12777e-06
SCD	-5.50422	3.13172e-06
TAP2	-5.50338	3.13779e-06
MAP4K2	-5.50298	3.14062e-06
HTR1F	-5.50218	3.14641e-06
SLC18A2	-5.502	3.14778e-06
C7	-5.502	3.14778e-06
REN	-5.502	3.14778e-06
DPF2	-5.502	3.14778e-06
CLK3	-5.50186	3.14877e-06
CD4	-5.50186	3.14877e-06
VIPR1	-5.50186	3.14877e-06
ELA3A	-5.50023	3.1606e-06
RBBP8	-5.49759	3.1799e-06
POLR1B	-5.49759	3.1799e-06
ABCD3	-5.49759	3.1799e-06
SLC6A1	-5.49759	3.1799e-06
MITF	-5.49701	3.18415e-06
CLCF1	-5.49701	3.18415e-06
ALPP	-5.49701	3.18415e-06
LOC390876	-5.49322	3.21202e-06
PPFIA4	-5.49322	3.21202e-06
CTSE	-5.49098	3.22861e-06
TIFA	-5.48983	3.23722e-06
IKBKE	-5.4889	3.24414e-06
PRKACA	-5.4889	3.24414e-06
AGPAT2	-5.48746	3.25491e-06
POLR2G	-5.48746	3.25491e-06
GCLC	-5.48746	3.25491e-06
TDP1	-5.48277	3.29029e-06
GCM1	-5.48277	3.29029e-06
BST1	-5.48277	3.29029e-06
CDK2	-5.48258	3.29167e-06
TP53BP2	-5.48051	3.30746e-06
PDGFB	-5.48038	3.30838e-06
ARPC5	-5.48038	3.30838e-06
CAMP	-5.48038	3.30838e-06
CDC6	-5.47812	3.32567e-06
UBE3A	-5.47812	3.32567e-06
COL4A5	-5.47619	3.3405e-06
PDIA3	-5.47619	3.3405e-06
CTBS	-5.47582	3.34336e-06
KCNJ9	-5.47515	3.34853e-06
CAPRIN2	-5.47353	3.36105e-06
C1QL1	-5.47353	3.36105e-06
NUMBL	-5.47353	3.36105e-06
CKS1B	-5.47238	3.36989e-06
PSMC1	-5.47203	3.37262e-06
PTTG1	-5.47203	3.37262e-06
BCHE	-5.46898	3.39643e-06
AKAP8	-5.46894	3.39671e-06
BST2	-5.46792	3.40474e-06
HOXA10	-5.46448	3.4318e-06
DTX3L	-5.46448	3.4318e-06
TF	-5.46448	3.4318e-06
IFNA13	-5.46282	3.44489e-06
AGPS	-5.46037	3.46442e-06
ALDH3B2	-5.46002	3.46718e-06
MLC1	-5.4598	3.46898e-06
CAMK4	-5.4598	3.46898e-06
PIWIL1	-5.4598	3.46898e-06
DNAJB1	-5.45903	3.47513e-06
HTR3C	-5.4558	3.5011e-06
HSPA1B	-5.45234	3.5291e-06
SULT2B1	-5.45183	3.53322e-06
ALDH1A1	-5.45125	3.53794e-06
STAT4	-5.45114	3.53882e-06
HBXIP	-5.44895	3.55674e-06
PPP1R13B	-5.4479	3.56534e-06
MAPK8	-5.44693	3.57332e-06
PPT1	-5.44693	3.57332e-06
COL16A1	-5.44693	3.57332e-06
STX3	-5.44693	3.57332e-06
BCAP29	-5.444	3.59746e-06
NFKB1	-5.444	3.59746e-06
ATP5J2	-5.44265	3.6087e-06
COMP	-5.44265	3.6087e-06
SCN5A	-5.44047	3.62682e-06
PLSCR1	-5.43632	3.6617e-06
PF4	-5.43632	3.6617e-06
TNFSF11	-5.43632	3.6617e-06
APOC3	-5.43632	3.6617e-06
GPR132	-5.43422	3.67946e-06
CYP2A7	-5.43422	3.67946e-06
EME1	-5.43422	3.67946e-06
DGKA	-5.43422	3.67946e-06
PTK6	-5.43304	3.68945e-06
LMO1	-5.43149	3.70261e-06
GJA3	-5.43006	3.71484e-06
OTX2	-5.43006	3.71484e-06
PGA4	-5.43006	3.71484e-06
CCL19	-5.42876	3.72594e-06
B3GAT2	-5.42876	3.72594e-06
GABBR1	-5.42876	3.72594e-06
ATP6V1G3	-5.42594	3.75022e-06
DCI	-5.42594	3.75022e-06
MLST8	-5.42504	3.75806e-06
PPP2R5B	-5.42187	3.7856e-06
LIG1	-5.42134	3.79018e-06
GDF6	-5.42134	3.79018e-06
NANOS1	-5.4195	3.80624e-06
IFNA17	-5.41787	3.82055e-06
LRRK2	-5.41783	3.82098e-06
MAN2B1	-5.41783	3.82098e-06
COL3A1	-5.41783	3.82098e-06
TIRAP	-5.41783	3.82098e-06
UNC5CL	-5.41767	3.8223e-06
FRS2	-5.41767	3.8223e-06
GPLD1	-5.41676	3.83033e-06
OCRL	-5.41404	3.85442e-06
CYP51A1	-5.41404	3.85442e-06
PGM3	-5.41404	3.85442e-06
GPR39	-5.41404	3.85442e-06
MAN2C1	-5.41382	3.85636e-06
TFCP2	-5.41044	3.88654e-06
GSTK1	-5.41003	3.89019e-06
DAAM1	-5.40986	3.89174e-06
USH1C	-5.40986	3.89174e-06
EFNB1	-5.40986	3.89174e-06
EGR4	-5.40686	3.91866e-06
DIAPH2	-5.40597	3.92669e-06
GABRB2	-5.40593	3.92712e-06
SLC9A3R1	-5.40553	3.93073e-06
RDM1	-5.40332	3.95078e-06
SRP68	-5.40332	3.95078e-06
BCAT1	-5.40332	3.95078e-06
NAGA	-5.40332	3.95078e-06
ELANE	-5.4001	3.98019e-06
INPP5D	-5.3998	3.9829e-06
GRWD1	-5.3998	3.9829e-06
TRIO	-5.3998	3.9829e-06
PLA2G2D	-5.39817	3.99788e-06
RGS5	-5.39805	3.99896e-06
TFAM	-5.39793	4.00008e-06
BBS1	-5.39631	4.01502e-06
ENTPD8	-5.39631	4.01502e-06
IRX3	-5.39631	4.01502e-06
TAGLN2	-5.39533	4.02412e-06
PCNP	-5.39434	4.03326e-06
F11	-5.39285	4.04714e-06
ARPC1A	-5.39285	4.04714e-06
NFYA	-5.39055	4.06863e-06
LXN	-5.39055	4.06863e-06
NARS	-5.39055	4.06863e-06
ASRGL1	-5.39055	4.06863e-06
PIWIL2	-5.38679	4.10401e-06
SELPLG	-5.38679	4.10401e-06
UBE2V2	-5.38679	4.10401e-06
ATP6V0C	-5.38601	4.11138e-06
PRPS1	-5.38471	4.12374e-06
SOS2	-5.38306	4.13939e-06
DNAJA3	-5.38306	4.13939e-06
ALDH7A1	-5.38263	4.1435e-06
RUNX1	-5.38263	4.1435e-06
CNGA3	-5.38003	4.16844e-06
CREB5	-5.37937	4.17477e-06
TUBA3C	-5.37937	4.17477e-06
GSTM2	-5.37937	4.17477e-06
GIP	-5.37928	4.17562e-06
NMNAT2	-5.37595	4.20774e-06
IL15	-5.37595	4.20774e-06
MDH1	-5.3757	4.21015e-06
COL9A2	-5.37265	4.23986e-06
FAH	-5.37218	4.24448e-06
MINPP1	-5.37207	4.24553e-06
DEDD	-5.371	4.25597e-06
NLRP2	-5.36937	4.27198e-06
CSDA	-5.36667	4.2986e-06
AK1	-5.36612	4.3041e-06
GSN	-5.36612	4.3041e-06
DGKI	-5.36489	4.31629e-06
HADHA	-5.36489	4.31629e-06
CSNK1G2	-5.364	4.32514e-06
DKK1	-5.36347	4.33044e-06
CCNI	-5.36134	4.35167e-06
EIF2S3	-5.35968	4.36835e-06
CHRNG	-5.35783	4.38705e-06
PPARD	-5.35783	4.38705e-06
PDE6A	-5.35783	4.38705e-06
SH3KBP1	-5.35756	4.38977e-06
PRODH	-5.35434	4.42243e-06
PIGP	-5.35347	4.43127e-06
P2RY1	-5.35334	4.43259e-06
ATG9A	-5.35334	4.43259e-06
RTKN	-5.35272	4.43894e-06
ACYP2	-5.35099	4.45668e-06
ADH4	-5.35088	4.45781e-06
MARS	-5.35021	4.46471e-06
FUT7	-5.3479	4.48849e-06
GHR	-5.34709	4.49683e-06
SOCS2	-5.34709	4.49683e-06
CALML5	-5.34709	4.49683e-06
RAB23	-5.34707	4.49709e-06
OTUB1	-5.34632	4.50486e-06
P4HB	-5.34574	4.51088e-06
LALBA	-5.34472	4.52143e-06
RIPK3	-5.34404	4.52857e-06
NFKB2	-5.34216	4.54822e-06
VANGL1	-5.34066	4.56395e-06
APEX2	-5.34066	4.56395e-06
SRP9	-5.33899	4.58157e-06
PIGC	-5.33713	4.60122e-06
LOC643224	-5.33667	4.60603e-06
POLR2F	-5.33368	4.63792e-06
ABO	-5.33265	4.64886e-06
SCN3A	-5.33185	4.65743e-06
H2AFY	-5.33185	4.65743e-06
JUP	-5.33185	4.65743e-06
CARD11	-5.33068	4.67008e-06
OXA1L	-5.33068	4.67008e-06
POLB	-5.33036	4.67349e-06
SUZ12	-5.33036	4.67349e-06
PLA2G5	-5.3274	4.70546e-06
DNMBP	-5.3274	4.70546e-06
RALGDS	-5.32414	4.74084e-06
CIR1	-5.32414	4.74084e-06
CP	-5.32369	4.74576e-06
SET	-5.32275	4.75613e-06
FGF5	-5.32223	4.76177e-06
NOTCH3	-5.32092	4.77622e-06
FLOT1	-5.32086	4.77684e-06
SOX2	-5.32012	4.78501e-06
CREB3L3	-5.32004	4.78591e-06
CALR	-5.31771	4.8116e-06
COX6C	-5.31771	4.8116e-06
STX17	-5.31713	4.81803e-06
ATP13A2	-5.31425	4.85015e-06
MAP3K8	-5.31424	4.85015e-06
SOX10	-5.31374	4.85583e-06
L1CAM	-5.31161	4.87964e-06
MEIS1	-5.31055	4.8916e-06
MAPK9	-5.30853	4.91439e-06
MYLK	-5.30823	4.91774e-06
PDCD1	-5.30823	4.91774e-06
F3	-5.30823	4.91774e-06
MPG	-5.3057	4.94651e-06
GGT1	-5.30512	4.95312e-06
GLS	-5.30512	4.95312e-06
A1BG	-5.30289	4.97863e-06
RAPGEF1	-5.30252	4.98283e-06
PTPN22	-5.3011	4.9992e-06
PMP22	-5.30019	5.00973e-06
SPDEF	-5.3001	5.01075e-06
TSLP	-5.29896	5.02388e-06
ICAM2	-5.29801	5.03484e-06
AZGP1	-5.29732	5.04287e-06
FZD1	-5.296	5.05829e-06
JUNB	-5.29591	5.05926e-06
MKKS	-5.29591	5.05926e-06
IL18	-5.29456	5.07499e-06
C14ORF166	-5.29456	5.07499e-06
RAD51C	-5.29289	5.09464e-06
GATA2	-5.29289	5.09464e-06
ACADS	-5.29182	5.10711e-06
ETS2	-5.29001	5.12853e-06
TBX21	-5.28978	5.1312e-06
ADARB1	-5.2891	5.13923e-06
ATP6AP1	-5.2891	5.13923e-06
LBP	-5.28839	5.14771e-06
PTPRB	-5.2864	5.17135e-06
GPD2	-5.2864	5.17135e-06
CYBA	-5.2864	5.17135e-06
AMH	-5.28572	5.17938e-06
GFI1	-5.28393	5.20078e-06
IL3RA	-5.28393	5.20078e-06
ATF7IP	-5.28371	5.20347e-06
ALOX5	-5.28371	5.20347e-06
MOBP	-5.28371	5.20347e-06
ACO1	-5.28172	5.22731e-06
C1GALT1C1	-5.28099	5.23616e-06
CD3G	-5.28099	5.23616e-06
CLDN23	-5.27947	5.25446e-06
CHST12	-5.27842	5.26726e-06
EIF2B2	-5.27806	5.27153e-06
ACTA2	-5.27806	5.27153e-06
JPH3	-5.27311	5.33195e-06
NMU	-5.27051	5.36407e-06
PHPT1	-5.26919	5.38039e-06
APLP1	-5.26791	5.39619e-06
MAPK8IP1	-5.26656	5.41305e-06
SULT1B1	-5.26656	5.41305e-06
ACOT11	-5.26534	5.42831e-06
OLAH	-5.26534	5.42831e-06
LHB	-5.26534	5.42831e-06
GAST	-5.26534	5.42831e-06
DKK3	-5.26298	5.45788e-06
OAT	-5.26259	5.46277e-06
HMGCL	-5.26092	5.48381e-06
ADD1	-5.26092	5.48381e-06
INPP4B	-5.2605	5.48908e-06
GNGT1	-5.25833	5.51664e-06
GFAP	-5.25812	5.51919e-06
B3GAT3	-5.25535	5.55457e-06
GRN	-5.25535	5.55457e-06
CD93	-5.25518	5.55679e-06
IRF2BP2	-5.25267	5.58891e-06
CPSF6	-5.25191	5.59879e-06
CFHR3	-5.25177	5.60049e-06
TLR8	-5.24985	5.62533e-06
MAS1	-5.24963	5.62825e-06
HYI	-5.24713	5.66071e-06
BIRC5	-5.24525	5.68527e-06
CD3D	-5.2447	5.69248e-06
CD52	-5.24442	5.69609e-06
IRF9	-5.24341	5.70936e-06
GSR	-5.2428	5.71739e-06
ACADM	-5.2428	5.71739e-06
DDHD1	-5.24173	5.73147e-06
FGF1	-5.24173	5.73147e-06
ACE2	-5.24173	5.73147e-06
SH3GL3	-5.23984	5.75657e-06
CADM3	-5.23906	5.76685e-06
EARS2	-5.23795	5.78163e-06
PDK2	-5.23773	5.78454e-06
OLA1	-5.23747	5.78805e-06
CD47	-5.23744	5.78839e-06
LRP1	-5.23669	5.7984e-06
IL1RAP	-5.23554	5.81375e-06
CDC40	-5.23554	5.81375e-06
CARS2	-5.23377	5.83761e-06
AZI2	-5.23377	5.83761e-06
ESCO1	-5.23114	5.87299e-06
NR1H2	-5.22814	5.91372e-06
TNF	-5.22779	5.91854e-06
KCNA4	-5.22723	5.92617e-06
CR1	-5.22546	5.95026e-06
SIRT2	-5.22463	5.96166e-06
CERK	-5.22445	5.96421e-06
SULT4A1	-5.22394	5.97118e-06
EFNA5	-5.22371	5.97435e-06
UST	-5.22371	5.97435e-06
MYCN	-5.22371	5.97435e-06
PTX3	-5.22352	5.97697e-06
APC2	-5.22336	5.97912e-06
TMED10	-5.2221	5.99652e-06
FBP1	-5.22138	6.00647e-06
NOS1AP	-5.2208	6.0145e-06
PDXP	-5.22047	6.0191e-06
GTF2E1	-5.22016	6.02335e-06
AP3B1	-5.21906	6.03859e-06
WFS1	-5.21825	6.04988e-06
BTD	-5.21825	6.04988e-06
PLTP	-5.21676	6.07072e-06
KLK2	-5.21447	6.10284e-06
EEF2	-5.2132	6.12064e-06
NR4A2	-5.21219	6.13496e-06
LY96	-5.21219	6.13496e-06
HPR	-5.21219	6.13496e-06
TNFRSF17	-5.21106	6.15098e-06
PIK3C3	-5.2107	6.15602e-06
GDI2	-5.2107	6.15602e-06
BLVRA	-5.20966	6.17072e-06
CXCL11	-5.20883	6.18256e-06
EIF4EBP1	-5.20823	6.19117e-06
NR6A1	-5.20821	6.1914e-06
GHRL	-5.20821	6.1914e-06
CTH	-5.20328	6.26216e-06
IRF1	-5.20319	6.26344e-06
RELA	-5.20097	6.29556e-06
PDE11A	-5.20083	6.29754e-06
NFKB1	-5.19876	6.32768e-06
NEIL1	-5.1984	6.33292e-06
AURKA	-5.1982	6.33571e-06
LAT2	-5.19713	6.35146e-06
UQCRC1	-5.19656	6.3598e-06
CAMK1G	-5.19357	6.40368e-06
BHLHA15	-5.19357	6.40368e-06
GABRG2	-5.19342	6.40593e-06
MAN1A1	-5.19118	6.43906e-06
SLC18A1	-5.19118	6.43906e-06
MAGEH1	-5.19003	6.45616e-06
SNCB	-5.1888	6.47444e-06
ABI2	-5.18787	6.48828e-06
IFRD1	-5.18787	6.48828e-06
TBP	-5.18573	6.5204e-06
FANCM	-5.18573	6.5204e-06
WDR1	-5.18554	6.52321e-06
CA5A	-5.18535	6.526e-06
ABCD1	-5.18488	6.53306e-06
ME1	-5.182	6.57661e-06
SH3BGRL	-5.18147	6.58464e-06
COX10	-5.17941	6.61595e-06
MAD2L2	-5.17941	6.61595e-06
POLR2A	-5.17725	6.64888e-06
RAB4A	-5.171	6.74524e-06
ABCC8	-5.171	6.74524e-06
CTNNA3	-5.17022	6.75747e-06
FKBP1A	-5.16907	6.77535e-06
TLR5	-5.16795	6.79285e-06
LPL	-5.16689	6.80948e-06
CELSR3	-5.16569	6.82823e-06
FH	-5.16484	6.8416e-06
AKR1D1	-5.16345	6.86361e-06
FIGF	-5.16121	6.89899e-06
SULT1A1	-5.16078	6.90584e-06
IL17RD	-5.15676	6.97008e-06
EPRS	-5.15477	7.0022e-06
EHMT2	-5.15278	7.03432e-06
MAPK14	-5.1524	7.04051e-06
KLRC4	-5.14883	7.09856e-06
POLA2	-5.14548	7.15352e-06
KLK6	-5.14375	7.18202e-06
APOBEC3C	-5.14162	7.2174e-06
BBS4	-5.14162	7.2174e-06
MAP3K7IP2	-5.14064	7.23364e-06
PPP1R10	-5.13709	7.29303e-06
POLR2H	-5.13529	7.3234e-06
PLCG1	-5.13509	7.32668e-06
CDK9	-5.13402	7.34482e-06
ELK1	-5.13339	7.35552e-06
PICALM	-5.13339	7.35552e-06
HTR1E	-5.12961	7.41976e-06
TARDBP	-5.12903	7.42968e-06
RAPSN	-5.12401	7.51612e-06
ATP5L	-5.12123	7.5643e-06
CYP2C9	-5.12031	7.58036e-06
STAT6	-5.12031	7.58036e-06
PSENEN	-5.11847	7.61248e-06
ALDH1L1	-5.11664	7.6446e-06
MCC	-5.1165	7.64724e-06
GTF2H3	-5.11436	7.6849e-06
PRDX4	-5.11301	7.70884e-06
ARHGAP6	-5.11301	7.70884e-06
CYP39A1	-5.11081	7.74809e-06
PIK3R2	-5.10913	7.778e-06
ADCY7	-5.10762	7.80521e-06
TCF7	-5.10762	7.80521e-06
PPT2	-5.10762	7.80521e-06
CARS	-5.10583	7.83733e-06
CA2	-5.10446	7.86217e-06
WNT3	-5.10406	7.86945e-06
FGF10	-5.10096	7.92566e-06
ACTR2	-5.10053	7.93369e-06
CHST3	-5.10053	7.93369e-06
INSR	-5.10052	7.93369e-06
CNGA4	-5.0999	7.94512e-06
DDB2	-5.09877	7.96581e-06
WNT5A	-5.09696	7.99911e-06
PMM1	-5.09355	8.06217e-06
ACAA2	-5.09182	8.09429e-06
PLLP	-5.09182	8.09429e-06
PEBP1	-5.08668	8.19065e-06
BCR	-5.08045	8.30897e-06
RGS1	-5.08037	8.31055e-06
MAPT	-5.07992	8.31913e-06
UVRAG	-5.07834	8.34955e-06
TP53	-5.07783	8.35928e-06
GPSM1	-5.07658	8.38337e-06
C7ORF16	-5.07658	8.38337e-06
GBGT1	-5.0765	8.38492e-06
PDE6H	-5.07558	8.40264e-06
CD151	-5.07492	8.41549e-06
SP100	-5.07327	8.44761e-06
ST3GAL3	-5.07039	8.50382e-06
ANXA3	-5.0682	8.54683e-06
TP53BP1	-5.06671	8.57609e-06
TNFRSF18	-5.06564	8.5972e-06
PACAP	-5.06509	8.60821e-06
CD9	-5.06509	8.60821e-06
GLO1	-5.06509	8.60821e-06
LIG3	-5.06471	8.61567e-06
CPSF3	-5.06445	8.62082e-06
MDM4	-5.06386	8.63258e-06
KCNB1	-5.06145	8.68065e-06
MTHFD1	-5.05995	8.71073e-06
POLR3A	-5.05855	8.73872e-06
ATG5	-5.05739	8.76205e-06
KCNJ3	-5.05706	8.76881e-06
B4GALT5	-5.05636	8.78294e-06
CDC25A	-5.05549	8.80057e-06
SRF	-5.05349	8.84108e-06
PARP1	-5.05331	8.84486e-06
RNASEL	-5.05152	8.88137e-06
CEBPD	-5.05125	8.88696e-06
NES	-5.05113	8.88926e-06
CITED2	-5.04985	8.91562e-06
TOP2B	-5.04918	8.92941e-06
PPP2R2A	-5.04218	9.07451e-06
DDO	-5.04122	9.09455e-06
CBX5	-5.0399	9.12213e-06
FADD	-5.03838	9.15425e-06
PTEN	-5.03838	9.15425e-06
KARS	-5.03383	9.25061e-06
ABCC3	-5.03383	9.25061e-06
NAGLU	-5.03383	9.25061e-06
CLDN15	-5.0327	9.2747e-06
PROC	-5.03232	9.28273e-06
CYP2J2	-5.03232	9.28273e-06
C1QL2	-5.03082	9.31485e-06
DHRS2	-5.03082	9.31485e-06
RAB1B	-5.02635	9.41121e-06
RAD51L3	-5.02487	9.44333e-06
MAPK8IP2	-5.02487	9.44333e-06
MTRR	-5.02487	9.44333e-06
ACVR1C	-5.02311	9.48169e-06
ESCO2	-5.02226	9.50026e-06
CAPN9	-5.01747	9.60564e-06
ALS2	-5.01509	9.65858e-06
SPTAN1	-5.01502	9.66015e-06
H2AFY2	-5.01466	9.66818e-06
HTR3A	-5.01393	9.68424e-06
MEN1	-5.00963	9.7806e-06
MSH5	-5.00877	9.8001e-06
RANBP9	-5.0072	9.83548e-06
FTMT	-5.00608	9.8609e-06
GATA1	-5.00467	9.89302e-06
SFTPA2B	-5.00467	9.89302e-06
RANGAP1	-5.00406	9.90684e-06
CANX	-5.00326	9.92514e-06
DNAJA4	-5.00326	9.92514e-06
CTCF	-5.00326	9.92514e-06
GBA3	-5.00254	9.94162e-06
GCNT2	-5.00186	9.95726e-06
DHX58	-5.001	9.977e-06
GSTA5	-4.99907	1.00215e-05
CA1	-4.99595	1.00938e-05
LSS	-4.99491	1.01179e-05
VISA	-4.99488	1.01185e-05
LIN7A	-4.99216	1.01821e-05
IFITM3	-4.99155	1.01966e-05
BET1L	-4.98672	1.03106e-05
CAPN7	-4.98587	1.03308e-05
CSK	-4.98214	1.04198e-05
COL23A1	-4.97923	1.04899e-05
TIMP1	-4.97735	1.05354e-05
UNG	-4.97735	1.05354e-05
CXCL13	-4.97703	1.05431e-05
STX12	-4.97603	1.05675e-05
BMPR1A	-4.97558	1.05784e-05
PPP2R5C	-4.97471	1.05997e-05
RAB5C	-4.97339	1.06318e-05
TBXAS1	-4.97339	1.06318e-05
GDF10	-4.97339	1.06318e-05
TIMP4	-4.97208	1.06639e-05
IRAK2	-4.96411	1.08615e-05
NDUFB6	-4.96302	1.08887e-05
HRH1	-4.96156	1.09253e-05
SNRPA1	-4.96047	1.0953e-05
C3	-4.9592	1.09851e-05
FZD9	-4.95666	1.10493e-05
TNFRSF1B	-4.95666	1.10493e-05
SAP18	-4.95666	1.10493e-05
WASF3	-4.95258	1.11537e-05
TFDP1	-4.95164	1.11778e-05
SOS1	-4.95015	1.12164e-05
UBE2V1	-4.94606	1.13224e-05
HFE	-4.94545	1.13384e-05
NXT1	-4.94422	1.13705e-05
TNFSF9	-4.93813	1.15311e-05
MYL9	-4.9377	1.15425e-05
BMP2	-4.93692	1.15633e-05
ENPP3	-4.93692	1.15633e-05
INPP1	-4.9367	1.15691e-05
NR0B1	-4.93571	1.15954e-05
ESR1	-4.93451	1.16275e-05
COL1A1	-4.93093	1.17239e-05
IMPDH1	-4.92998	1.17495e-05
TXN2	-4.928	1.18032e-05
MB	-4.92588	1.1861e-05
IFIT1	-4.92385	1.19166e-05
GMDS	-4.92268	1.19487e-05
SOX4	-4.92035	1.20129e-05
IRAK1BP1	-4.91919	1.20451e-05
NPAS2	-4.91919	1.20451e-05
NAT6	-4.91849	1.20644e-05
RPRM	-4.91708	1.21037e-05
RECQL5	-4.91573	1.21414e-05
MCHR1	-4.91421	1.2184e-05
TRAF1	-4.91344	1.22057e-05
ARF3	-4.91343	1.22059e-05
SUV39H1	-4.9123	1.22378e-05
ADH6	-4.90957	1.23149e-05
MEF2B	-4.90663	1.23984e-05
PPARG	-4.90229	1.25232e-05
PIGG	-4.90216	1.25269e-05
PPYR1	-4.90105	1.2559e-05
TFEB	-4.898	1.26473e-05
PREP	-4.89737	1.26658e-05
LAMP2	-4.89737	1.26658e-05
NDUFS2	-4.89225	1.2816e-05
SLC27A4	-4.889	1.29123e-05
E2F1	-4.8854	1.30196e-05
GPT	-4.8847	1.30408e-05
EIF1AX	-4.88044	1.31693e-05
LTA4H	-4.87832	1.32335e-05
PMCH	-4.8748	1.33413e-05
RHEB	-4.8692	1.35146e-05
SH3GLB2	-4.86894	1.35226e-05
HSPA8	-4.86805	1.35503e-05
UTF1	-4.85975	1.38117e-05
ANXA1	-4.85969	1.38136e-05
ATG2B	-4.85849	1.38518e-05
FLT4	-4.85774	1.38759e-05
PLG	-4.85774	1.38759e-05
SNX4	-4.85673	1.3908e-05
CDIPT	-4.85573	1.39402e-05
HLA-G	-4.84594	1.42579e-05
COASY	-4.83953	1.44702e-05
RAB9A	-4.83905	1.44862e-05
TCOF1	-4.8353	1.46117e-05
ABCA13	-4.82697	1.48947e-05
FLJ21865	-4.82541	1.49481e-05
NCAM1	-4.82063	1.51135e-05
TSC1	-4.81879	1.51778e-05
WNT6	-4.81653	1.52571e-05
HSP90AB1	-4.81017	1.54819e-05
PSMB4	-4.80878	1.55316e-05
OGG1	-4.80391	1.57068e-05
ABCA7	-4.79707	1.59561e-05
MAP3K13	-4.79515	1.60269e-05
GALNS	-4.79512	1.6028e-05
MAX	-4.79079	1.61886e-05
B3GALT5	-4.79079	1.61886e-05
AGPAT6	-4.77389	1.6831e-05
RECQL	-4.77306	1.68631e-05
PPAP2A	-4.77149	1.69245e-05
PROM2	-4.76813	1.70558e-05
IL17RE	-4.76105	1.73359e-05
PRPS1L1	-4.76063	1.73528e-05
AMHR2	-4.75842	1.74413e-05
MSI1	-4.73885	1.82454e-05
IL4R	-4.73659	1.83406e-05
PIK3C2G	-4.73583	1.83727e-05
GHRHR	-4.72718	1.87421e-05
RAG2	-4.72697	1.87511e-05
GRM3	-4.72607	1.87903e-05
CHIA	-4.72017	1.90473e-05
DDIT3	-4.71652	1.92079e-05
DHRS1	-4.71003	1.9497e-05
GBA	-4.69388	2.02357e-05
SCYL1	-4.68782	2.05201e-05
HIST1H2AA	-4.68569	2.06212e-05
UBE2D3	-4.67467	2.11511e-05
BRUNOL4	-4.67093	2.13338e-05
GRB7	-4.66007	2.18738e-05
NTAN1	-4.65563	2.20987e-05
CCL22	-4.63529	2.31587e-05
CFTR	-4.63169	2.33514e-05
TNFRSF10D	-4.6293	2.34799e-05
CHST1	-4.61585	2.42186e-05
MBL2	-4.6147	2.42829e-05
NDUFA10	-4.61392	2.43268e-05
WWP1	-4.61298	2.43792e-05
CYP11A1	-4.59151	2.56147e-05
GP6	-4.57401	2.66678e-05
HDAC9	-4.57277	2.67445e-05
MSH6	-4.54707	2.83743e-05
STUB1	-4.54427	2.85584e-05
HSF2	-4.50067	3.15741e-05
STAR	-4.4903	3.23368e-05
GPRC5D	-4.45472	3.50978e-05
EIF4B	-4.4542	3.51395e-05
RNF19A	-4.44947	3.55249e-05
GABRE	-4.44868	3.55892e-05
RAD1	-4.42635	3.74668e-05
VIP	-4.4144	3.85125e-05
PSMA1	-4.38976	4.07605e-05
IDI1	-4.27843	5.26711e-05
